# Supplementary material for: Standardized Computer-based Organized Reporting of EEG: SCORE
Source: Epilepsia. 2013 Mar 18;54(6):1112–24. doi: 10.1111/epi.12135 (PMC3759702; doi:10.1111/epi.12135)
Supplement: Supplementary file 9 [file epi0054-1112-SD9.txt]

Definitions of theterms intheSCOREmainflowchart 
 
Term Definition
Background activity AnEEG activityrepresenting thesetting inwhich agivennormalor 
abnormalpatternappears and from which such patternis distinguished. 
Episodes Clinicalepisodes or electrographic seizures 
Modulators Externalstimuli /interventions or changes inthealertness level(sleep) 
that modify: thebackground activity, or how oftenagraphoelement is 
occurring, or changeother features of thegraphoelement (likeintra-burst 
frequency). 
Examples of modulators are: hyperventilation, intermittent photic 
stimulation, administrationof amedicationduring therecording. 
Interictalfindings EEG patterns /transients that aredistinguished form thebackground 
activity, considered abnormal, but arenot recorded during ictalperiod 
(seizure) or postictalperiod; thepresenceof interictalfindings does not 
necessarilyimplythat thepatient has epilepsy. 
Patterns of uncertain
significance
EEG graphoelements or rhythms that resembleabnormalpatterns but that 
arenot necessarilyassociated with apathology, and thephysiciandoes not 
consider them abnormalinthecontext of thescored recording (like
normalvariants and patterns). 
Physiologic patterns EEG graphoelements or rhythms that areconsidered normal. Theyonly
should bescored if thephysicianconsiders that theyhaveaspecific clinical
significancefor therecording. 
Sleep and 
drowsiness 
Thefeatures of the“ongoing” activityduring sleep arescored here. If 
abnormalgraphoelements appear, disappear or changetheir morphology
during sleep, that is not scored herebut at theentrycorresponding to that 
graphooelement (as amodulator). 
 
