# Supplementary material for: Standardized Computer-based Organized Reporting of EEG: SCORE
Source: Epilepsia. 2013 Mar 18;54(6):1112–24. doi: 10.1111/epi.12135 (PMC3759702; doi:10.1111/epi.12135)
Supplement: Supplementary file 10 [file epi0054-1112-SD10.txt]

Background activity 
 
Term Definition
Alphaactivity EEG rhythm inthealpharange(8-13 Hz) which isconsidered part of the
background (ongoing) activitybut does not fulfilthecriteriaof the
posterior dominant rhythm (alpharhythm). 
Amplitude
asymmetry
A differenceinamplitudebetweenthehomologous areaonoppositesides
of thehead that consistentlyexceeds 50%. 
Betaactivity EEG rhythm between14 and 40Hz, which is considered part of the
background (ongoing) activitybut does not fulfilthecriteriaof the
posterior dominant rhythm. Most characteristically: arhythm from 14 to 
40Hz recorded over thefronto-centralregions of thehead during 
wakefulness. Amplitudeof thebetarhythm variesbut is mostlybelow 30
µV. Other betarhythms aremost prominent inother locations or are
diffuse. 
Deltaactivity EEG rhythm inthedelta(under 4 Hz) rangethat does not belong to the
posterior dominant rhythm (scored under other organised rhythms). 
Electrocerebral
inactivity
Absenceof anyongoing corticalelectric activities; inallleads EEG is 
isoelectric or onlycontains artefacts. Sensitivityhas to beincreased up to 2
µV/mm; recording time: at least 30minutes. 
Generalised 
suppressionburst 
EEG patternconsisting of bursts (activityappearing and disappearing 
abruptly) interrupted byperiods of low amplitude(below 20µV) and 
which occurs simultaneouslyover allhead regions. 
Mu rhythm EEG rhythm at 7-11 Hz composed of arch-shaped waves occurring over the
centralor centro-parietalregions of thescalp during wakefulness. 
Amplitudes varies but is mostlybelow 50µV. Blocked or attenuated most 
clearlybycontralateralmovement, thought of movement, readiness to 
moveor tactilestimulation. 
Other organised 
rhythms of the
background activity
EEG activitythat consisting of waves of approximatelyconstant period, 
which is considered as part of thebackground (ongoing) activity, but does
not fulfilthecriteriaof theposterior dominant rhythm. 
Posterior dominant 
rhythm 
Rhythmic activityoccurring during wakefulness over theposterior regions 
of thehead, generallywith maximum amplitudes over theoccipitalareas. 
Amplitudevaries. Best seenwith eyes closed and during physical
relaxationand relativementalinactivity. Blocked or attenuated by
attention, especiallyvisual, and mentaleffort. Inadults this is thealpharhythm, and thefrequencyis 8 –13 Hz. 
However thefrequencycanbehigher or lower thanthis range(oftena
supraor sub-harmonic of alphafrequency) and is called alphavariant 
rhythm (fast and slow alphavariant rhythm). 
Inchildren, thenormalrangeof thefrequencyof theposterior dominant 
rhythm is age-dependant. 
Reactivity Susceptibilityof individualrhythms or theEEG asawholeto change
following sensorystimulationor other physiologic actions. (Thetypeof 
stimulus has to bespecified infree-text). 
Reactivityto eye
opening /closure
Change(disappearanceor measurabledecreaseinamplitude) of a
posterior dominant rhythm following eye-opening. Eyeclosurehas the
oppositeeffect. 
Suppression(of 
background activity) 
Periods showing activityunder 10µV(referentialmontage) and 
interrupting thebackground (ongoing) activity. 
Thetaactivity
 
EEG rhythm inthetheta(4-8 Hz) rangethat does not belong to the
posterior dominant rhythm (scored under other organised rhythms). 
 
