# Supplementary material for: Standardized Computer-based Organized Reporting of EEG: SCORE
Source: Epilepsia. 2013 Mar 18;54(6):1112–24. doi: 10.1111/epi.12135 (PMC3759702; doi:10.1111/epi.12135)
Supplement: Supplementary file 11 [file epi0054-1112-SD11.txt]

Definitionsofthe termsinthe sleep element ofSCORE
 
Term Definition
Abnormal
asymmetryor 
absenceof sleep 
graphoelements 
Absenceor consistentlymarked amplitudeasymmetry(>50%) of anormal
sleep graphoelement. 
Hypnagogic 
/hypnopompic 
hypersynchronyin
children
Bursts of bilateral, synchronous deltaor thetaactivityof largeamplitude, 
occasionallywith superimposed faster components, occurring during 
falling asleep or during awakening, inchildren. 
K complex A burst of somewhat variableappearance, consisting most commonlyof a
high voltagenegativeslow wavefollowed byasmaller positiveslow wave
frequentlyassociated with asleep spindle. Duration>0.5 s. Amplitudeis 
generallymaximalinthefrontalvertex. K complexes occur during non-
REMsleep, apparentlyspontaneously, or inresponseto suddensensory/
auditorystimuli, and arenot specific for anyindividualsensorymodality. 
Non-reactivesleep 
activity. 
EEG activityconsisting of normalsleep graphoelemts, but which cannot be
interrupted byexternalstimuli/thepatient cannot bewaken. 
Normalsleep 
pattern
Recording containing sleep-patterns that areconsidered normalfor the
attained sleep stages andfor theage. 
Positiveoccipital
sharp transient of 
sleep 
Sharp transient maximalover theoccipitalregions, positiverelativeto 
other areas, apparentlyoccurring spontaneouslyduring sleep. Maybe
singleor repetitive. Amplitudevaries but is generallybellow 50µV. 
Sleep architecture Onlyto bescored if whole-night sleep is part of therecording. It is aglobal
descriptor of thestructureand patternof sleep: estimationof theamount 
of timespent inREMand NREMsleep, sleep duration, NREM-REMcycle. 
Sleep onset rapid eye
movement sleep 
(SOREM) 
Occurrenceof REM(rapid eyemovement) sleep within 15 minutes after 
sleep onset. 
Sleep spindles Burst at 11-15 Hz but mostlyat 12-14 Hz generallydiffusebut of higher 
voltageover thecentralregions of thehead, occurring during sleep. 
Amplitudevaries but is mostlybelow 50µVintheadult. 
Vertexsharp 
transient 
Sharp potential, maximalat thevertex, negativerelativeto other areas, 
apparentlyoccurring spontaneouslyduring sleep or inresponseto asensorystimulus during sleep or wakefulness. Maybesingleor repetitive. 
Amplitudevaries but rarelyexceeds 250µV. Abbreviation: Vwave. 
Synonym: vertexsharp wave. 
 
