# Supplementary material for: Standardized Computer-based Organized Reporting of EEG: SCORE
Source: Epilepsia. 2013 Mar 18;54(6):1112–24. doi: 10.1111/epi.12135 (PMC3759702; doi:10.1111/epi.12135)
Supplement: Supplementary file 12 [file epi0054-1112-SD12.txt]

INTERICTAL FINDINGS 
 
 
EpileptiformDischarges 
Transients distinguishablefrom backgroundactivity,withcharacteristicspikymorphology,typically,but neitherexclusively,nor
invariablyfoundininterictal EEGs ofpeoplewithepilepsy
Term Definition 
Polyspike-and-
slow-wave
complex 
Twoormoreconsecutive spikes associatedwithoneormoreslowwaves.
Polyspikes Twoormoreconsecutive spikes.
Runs ofrapid
spikes 
Bursts ofspikedischarges at aratefrom 10to25/sec(inmost cases somewhat irregular).Thebursts last 
morethan2seconds (usually2to10seconds)andit is typicallyseeninsleep.
Synonyms:rhythmicspikes,generalizedparoxysmal fast activity, fast paroxysmal rhythms,grandmal 
discharge,fast betaactivity
Sharpwave Atransient clearlydistinguishedfrom backgroundactivity,withpointedpeakat aconventional paper
speedortimescale,anddurationof70-200ms,i.e.over¼-1/5s approximately.Maincomponent is 
generallynegativerelativetootherareas.Amplitudevaries.
Comments: 
1.Term shouldberestrictedtoepileptiform discharges anddoes not applyto(a)distinctivephysiologic
events suchas vertex sharptransients,lambdawaves,andpositiveoccipital sharptransients ofsleep,(b)
sharptransients poorlydistinguishedfrom backgroundactivityandsharp-appearingindividual waves of
EEGrhythms.2.Sharpwaves shouldbe differentiatedfrom spikes,i.e.transients havingsimilarcharacteristics but 
shorterduration.However,it shouldbekept inmindthat this distinctionis largelyarbitraryandprimarily
serves descriptivepurposes.
Sharp-and-slow-
wavecomplex 
Asequenceofasharpwaveandaslowwave.
Slowsharpwave Atransient that bears all thecharacteristics ofasharp-wave,but exceeds 200ms.Synonym: bluntedsharp
wave.
Spike Atransient,clearlydistinguishedfrom backgroundactivity,withpointedpeakat aconventional paper
speedortimescaleanddurationfrom 20tounder70ms,i.e.1/50-1/15s approximately.Maincomponent 
is generallynegativerelativetootherareas.Amplitudevaries.
Comments: 
1.Term shouldberestrictedtoepileptiform discharges.EEGspikes shouldbedifferentiatedfrom sharp
waves,i.e.transients havingsimilarcharacteristics but longerduration.However,it shouldbekept in
mindthat this distinctionis largelyarbitraryandprimarilyserves descriptivepurposes.
2.Aslownegativecomponent maytrail thespikedischargeandoftenattainthesameamplitudeas the
negativemaincomponent ofthespike.This trailingcomponent ofasinglespikeshouldnot beregardedas 
evidenceofaspike-and-slow-wavecomplex.
Spike-and-slow-
wave
 
Apatternconsistingofaspikefollowedbyaslow wave
 
Spike-and-slow-waveruns: 
-Classical 3/s ~ Characteristicparoxysm consistingofaregularsequenceofspike-and-slow-wavecomplexes which: (1)
repeat at 3-3.5c/s (measuredduringthefirst fewseconds oftheparoxysm),(2)arebilateral intheir onset andtermination,generalized,andusuallyofthemaximum amplitudeoverthefrontal areas,(3)are
approximatelysynchronous andsymmetrical onthetwosides oftheheadthroughout theparoxysm. 
-Slow1-2.5/s ~ Spike-and-slow-wavecomplexes whichconsist ofaratherslowspike(accordingtodefinition,asharp
wave,lasting70msecorlongerandaslowwave), repeat at 1-2.5Hz frequency,andarebilateral 
synchronous (generalized)withafrontal midlinemaximum.
-Fast 4-5/s ~ Spike-and-slow-wavecomplexes whichrepeat at 4or4-5/s,arebilateral,usuallyofthemaximum 
amplitudeoverthefrontal areas,areapproximatelysynchronous andsymmetrical onthetwosides ofthe
headthroughout theparoxysm.
 
-Atypical ~ Paroxysms consistingofanirregularsequenceofspike-and-slow-wavecomplexes,that occurbilaterally
but donot meet thecriteriaoftheabovedescribed subtypes.
 
 
 
Abnormal slow activity
Activityoffrequencylowerthanalpha,that clearlyexceeds theamount consideredphysiologicallynormal forthepatient’s ageandstateof
alertness.
Term Definition 
Deltaactivity Rhythm withfrequencyofunder4Hz; clearlyexceeds theamount consideredphysiologicallynormal for
thepatient’s ageandstateofalertness.
Deltaandtheta
activity
Quasi-rhythmicactivityoffrequencies inthedeltaandthetarange.
Intermittent Aslowactivitythat occurs intermittently,inshort bursts,andit is not causedbydrowsiness.It is usuallyrhythmicslow
activity
rhythmicandofteninthe deltafrequencyrange,thus accountingfortheterm: IRDA(intermittent 
rhythmicdeltaactivity).Wheninthedeltafrequencyrange,it is oftencomposedofruns ofsinusoidal or
saw-toothedwaves withmorerapidascendingthendescendingphases,withmeanfrequencies close to2.5
Hz.It is usuallyattenuatedbyalertness andeyeopening,andaccentuated witheyeclosure,
hyperventilationanddrowsiness.
-FIRDA Frontal intermittent rhythmicdeltaactivity
Fairlyregularorapproximatelysinusoidal waves, mostlyoccurringinbursts at 1.5-2.5Hz overthefrontal 
areas ofoneorbothsides ofthehead.Comment: most commonlyassociatedwithunspecified
encephalopathy,inadults.
-OIRDA Occipital intermittent rhythmicdeltaactivity
Fairlyregularorapproximatelysinusoidal waves, mostlyoccurringinbursts at 2-3Hz overtheoccipital 
orposteriorheadregions ofoneorbothsides ofthehead.Frequentlyblockedorattenuatedbyopening
theeyes.Comment: most commonlyassociatedwithunspecifiedencephalopathy,inchildren
-TIRDA Temporal intermittent rhythmicdeltaactivity
Fairlyregularorapproximatelysinusoidal waves, mostlyoccurringinbursts at overthetemporal areas of
onesideofthehead.Comment: most commonlyassociatedwithtemporal lobeepilepsy.
Polymorphicdelta
activity
EEGactivityconsistingofwaves inthedeltarange(over250ms durationforeachwave)but ofdifferent 
morphology.
Thetaactivity Rhythm withfrequencyof4tounder8Hz; clearlyexceeds theamount consideredphysiologicallynormal 
forthepatient’s ageandstateofalertness.
  
Special patterns 
 
Term Definition 
Bi-PLEDS PLEDs that occurindependentlyoverbothhemispheres.Seealso: PLEDs.
Bursts suppression
pattern
Patterncharacterizedbyburst ofthetaand/ordeltawaves,at times intermixedwithfasterwaves,and
interveningperiods oflowamplitude(below20µV).Comment: EEGpatternthat indicates eithersevere
braindysfunctionoris typical forsomeanestheticdrugs at certainlevel ofanesthesia.
Hypsarrhythmia Patternconsistingofdiffusechaotichighvoltage(>300µV)irregularslow waves interspersedwith
multiregional spikes andsharpwaves overbothhemispheres.
PLEDs Periodiclateralizedepileptiform discharges 
Epileptiform discharges suchas spikes orsharpwaves,oftenwithmultiplephases andcomplex 
morphology,whichrepeat inaperiodical orsemiperiodical fashion.Theyhaveeitheraregional ora
lateralizeddistribution.Themaincomponent is negative.Comment: areusuallynot associatedwith
epilepticseizuredisorders characterizedbychronicallyrecurrent seizures.Thyrepresent theEEGfeature
ofasevereongoingcentral nervus system diseasewithcertainparoxysmal orevenovert epileptogenic
properties.
Periodiccomplex 
discharges –other
thanPLEDs 
Epileptiform discharges,oftenwithmultiplephases andcomplex morphology,whichrepeat ina
periodical orsemiperiodical fashion,but donot fulfill thecriteriaforPLEDs.Theyarealways oflarge
amplitude,mostlyinrangeof100to500µV.Thesemaybesimplesharpwaves,but indurationthat 
usuallyexceeds 150msec.Otherperiodicdischarges arecompoundedandpolymorphic.Periodic
discharges maybemultiregional,widelyscattered, orgeneralizedsynchronous.Comment: areusuallynot 
associatedwithepilepticseizuredisorders characterizedbychronicallyrecurrent seizures.Thyrepresent theEEGfeatureofasevereongoingcentral nervus system diseasewithcertainparoxysmal orevenovert 
epileptogenicproperties. 
SIRPIDS Stimulus-inducedRhythmic,periodic,orictal discharges 
Periodic,rhythmic,orictal-appearingEEGdischarges that wereconsistentlyinducedbyalertingstimuli.
Triphasicwaves Highamplitude(over70µV)positivesharptransients,whichareprecededandfollowedbyrelativelylow
amplitudenegativewaves.Thefirst negativewavegenerallyhas aloweramplitudethanthenegative
afterwave.Thedistributionis generalized,andfrequentlythelargest deflections inabipolarfronto-
occipital derivationoccur at thefrontal electrodes.Triphasicwaves tendtohavearepetitionrateofca.1-
2Hz.
 
 
Neonatal interictal patterns 
Alphabursts Non-ictal epochs ofalphaactivity
Briefinterictal 
rhythmic
discharges 
Short non-ictal periods ofrhythmicactivity
PositiveRolandic
sharpwaves 
(PRSW)
Positivesharpwaves inprematureinfants withintraventricularhemorrhages,chieflyoverRolandicarea
Positivetemporal 
spikes (PTS)
Transients withmorphologyandpolaritysimilartothoseofpositivePRSWs but localizedtothetemporal 
areas.Theyoccurinneonates withintracranial hemorrhages orahistoryof perinatal asphyxia.
 
 Time-related features 
 
Term Definition 
Arhythmictrains/ 
bursts 
Applies totheintra-burst pattern: anon-ictal graphoelement that repeats itselfwithout returningtothe
backgroundactivitybetweenthem.Thegraphoelements withinthis repetitionoccurat inconstant period.
Dischargepattern Describes theorganizationoftheEEGsignal withinthedischarge(distinguishes betweensinge
discharges andrepetitivedischarges).
Modeof
appearance
Describes howthenon-ictal EEGpattern/ graphoelement is distributedthroughout therecording
Periodic Non-ictal EEGpattern/ graphoelement occurringat anapproximatelyregularrate/ interval (generallyof
1toseveral seconds).
Random Occurrenceofthethenon-ictal EEGpattern/ graphoelement without anyrhytmicity/ periodicity
Rhytmictrains/ 
bursts 
Applies totheintra-burst pattern: anon-ictal graphoelement that repeats itselfwithout returningtothe
backgroundactivitybetweenthem.Thegraphoelements withinthis repetitionoccurat approximately
constant period.
Singledischarge Applies totheintra-burst pattern: agraphoelement that is not repetitive; beforeandafterthe
graphoelement onecandistinguishthebackgroundactivity.
Variable Occurrenceofnon-ictal EEGpattern/ graphoelements,that is sometimes rhythmicorperiodic,other
times random,throughout therecording
 
