# Supplementary material for: Standardized Computer-based Organized Reporting of EEG: SCORE
Source: Epilepsia. 2013 Mar 18;54(6):1112–24. doi: 10.1111/epi.12135 (PMC3759702; doi:10.1111/epi.12135)
Supplement: Supplementary file 13 [file epi0054-1112-SD13.txt]

 
EPISODES
 
 
NAMESOFEPISODES
Names Definitions 
GENERALIZEDEPILEPTICSEIZURES 
Absence:  -Atypical Absenceseizures mayhavea)changein tonethat aremorepronounced 
than in typical absences; b)onset and /orcessation that is not abrupt. 
Ictal EEG: it is moreheterogeneous; mayincludeirregularspike-and-
slowwavecomplexes, fast activityorotherparoxysmal activity. 
Abnormalities arebilateral but often irregularand asymmetrical. 
Interictal EEG: background is usuallyabnormal; paroxysmal activity
(such as spikes and spike-and-slowwavecomplexes)frequently
irregularand asymmetrical. 
Absence:  -Typical Clinical manifestations can be: a)impairment ofconsciousness only; b)
with mild cloniccomponents; c)with atoniccomponents; d)with tonic
components; e)with automatisms; f)with autonomiccomponents (b 
through fmaybeused aloneorin combination). Ictal EEG: usually
regularand symmetrical 3 Hz but maybe2-4 Hz spike-and-slow
complexes. Abnormalities arebilateral. Interictal EEG: background 
activityusuallynormal although paroxysmal activity(such as spikes or
spike-and-slow-wavecomplexes)mayoccur. This activityis usually
regularand symmetrical. 
Atonic Seizurecharacterized bysudden loss ordiminution ofmuscletone
without apparent precedingmyoclonicortonicevent lasting ≥ 1 to 2 s, 
involvinghead, trunk, jaw, orlimb musculature. 
Clonic Seizurecharacterized bymyoclonicmusclejerks that areregularly
repetitive, involvethesamemusclegroups, at afrequencyof~2–3 c/s, 
and areprolonged. Synonym: rhythmicmyoclonus. Ictal EEG: fast 
activity(10 Hz ormore)and slowwaves; or: spike-and wavepattern. Eyelid myoclonia -with 
(or without)absence
Episodes characterized byoccurrenceof eyelid myoclonia, i.e. marked 
jerkingoftheeyelids immediatelyaftereyeclosurewith orwithout brief
absences, usuallylastingless than 6 sec. Ictal EEG: high-amplitude
generalized polyspikes or polyspikewave
complexes, often followed bybriefdischarges (3–6 s orless)of
rhythmicspike-orpolyspike-wavecomplexes at 3 ormorepersecond. 
Typically, theseabnormalities aretriggered byactiveeye-closure(not 
bysimpleeyeblinks), occurringimmediately(usuallyabout 0.5s)on 
closingtheeyes, in awell-lit recordingroom; darkness abolishes totally
orpartiallythis response, whereas hyperventilation can enhance
generalized paroxysmal activityand eventuallygiveriseto eyelids 
myocloniaand absences. Interictal EEG: generalized photoparoxysmal 
EEGresponse
Myoclonic Episodecharacterized bysudden, brief(<100 ms)involuntarysingleor
multiplecontraction(s)of muscles(s)ormusclegroups ofvariable
topography(axial, proximal limb, distal)(Blumeet al., 2001). 
Generalized myoclonicepisodes maybeassociated with bilateral, 
symmetrical spike/polyspikewavecomplexes orsharp and slowwaves 
Myoclonicabsence Absenceseizurecharacterized byabrupt onset associated with bilateral 
rhythmicmyoclonicjerks ofsevereintensity. The loss ofconsciousness 
duringtheabsencemaybecompleteorpartial. Theseizuremainly
involves muscles oftheshoulders, arms, and legs; facial muscles areless 
involved. When facial myoclonias occur, theyare moreevident around 
thechin and mouth, whereas eyelid twitchingis typicallyabsent orrare. 
Themovements maybesustained and progressive, beingassociated 
with toniccontraction, which is maximal in shoulderand deltoid 
muscles. Thejerks and toniccontractions maybesymmetrical or
predominant on oneside, causingturningofthehead and body. 
Autonomicmanifestations such as arrest ofrespiratorymovement and 
urinaryincontinencemayalso bepresent. Each episodeofmyoclonic
absences maylast from 10 to 60 seconds. Ictal EEGin epilepsywith 
myoclonicabsences shows apattern ofbilateral, synchronous, and symmetrical dischargeof spike-waves at 3 Hz, similarto that of
childhood absences. Thedischarges mayend with deltawaves in frontal 
areas, which maybeasymmetrical. Thespike-wavedischarges maybe
interspersed with polyspikeand waveactivity. Polygraphicrecordingof
myoclonicabsences discloses theappearanceofbilateral myoclonias, at 
thesamefrequencyas thespikes and waves, which begin 1 or2 seconds 
aftertheonset oftheEEGparoxysmal discharges and arefollowed bya
tonic, sometimes asymmetrical, contraction, maximal in thedeltoid and 
shouldermuscles. Interictal EEGfindings includenormal background 
activityin all cases with superimposed generalized spikes and waves or, 
morerarely, focal ormultifocal spikes and waves. Photosensitivityis 
uncommon. Thesleep EEGshows anormal organization and 
symmetrical physiological patterns. Duringsleep theevolution ofthe
spikes and waves is similar, on thewhole, to that observed in childhood 
absenceepilepsy                                                                                                           
Myoclonicatonic Seizures in which theatoniais preceded byamyoclonicjerk (i.e., a
sudden and brief– less than 100 msec– involuntarycontraction of
musclegroups ofvariabletopography. Fallingseizures arebettertermed 
astatic, this term implying“loss oferect posturethat results from atonic, 
myoclonicortonicmechanisms”; drop attacks would beasynonym. 
Ictal EEG: polyspikes and waves orflatteningorlow-voltagefast 
activity  
Myoclonictonic Seizurecharacterized byamyoclonicphenomenon followed byatonic
phase. 
Tonic Seizurecharacterized bysustained increasein musclecontraction lasting
afewseconds to minutes. Ictal EEG: low-voltagefast activityorafast 
rhythm of9-10 c/secormoredecreasingin frequencyand increasingin 
amplitude
Tonic–clonic(in any 
combination):   
Asequenceconsistingof atonicfollowed byaclonicphase. Variants 
such as clonic–tonic–clonicmaybeseen. Generalized tonic-clonic
seizure: Bilateral symmetrictoniccontraction and then bilateral clonic
contractions ofsomaticmuscles, usuallyassociated with autonomicphenomena. 
FOCAL EPILEPTICSEIZURES 
Localization It refers to theinitial activation ofasystem ofneurons limited to part of
onecerebral hemisphereas  indicated bythefirst clinical and EEG
changes  
Frontal / Temporal / Rolandic/ Parietal / Occipital:it refers to seizures 
whoseictal signs and symptoms suggest thepredominant involvement 
ofacircumscribed brain region defined according to brain lobes  
Evolving to bilateral 
convulsiveseizure: 
Involves tonic, clonic, ortonicand cloniccomponents. Afocal seizure
propagatingto awidecortical network, both hemispheres. This 
expression replaces theterm ‘‘secondarilygeneralized seizure’’. 
OTHERTYPES OFEPILEPTICSEIZURES 
Electrographicseizure Referred usuallyto non convulsivestatus. Ictal EEG: rhythmic
dischargeorspikeand wavepattern with definiteevolution in 
frequency, location, ormorphologylastingat least 10 s; evolution in 
amplitudealonedid not qualify
Epilepticspasm Asudden flexion, extension, ormixed extension–flexion of
predominantlyproximal and truncal muscles that is usuallymore
sustained than amyoclonicmovement but not so sustained as atonic
seizure(i.e., ~1 s). Limited forms mayoccur: grimacing, head nodding. 
Epilepticspasms frequentlyoccurin clusters. Ictal EEGdemonstrates a
generalized low-amplitudefast activityorhigh amplitudes slowwaves 
forseconds. 
Subtleseizure Seizuretypefrequent in neonates, sometimes referred to as motor
automatisms; theymayincluderandom and rovingeye movements, 
sucking, chewingmotions, tongueprotrusion, rowingorswimmingor
boxingmovements ofthearms, pedalingand byciclingmovements of
thelowerlimbs; apneicseizures arerelativelycommon. Although some
subtleseizures areassociated with rhythmicictal EEGdischarges , and 
areclearlyepileptic, ictal EEGoften does not showtypical epileptic
activity
Tonicspasm Sudden axial contraction as in epilepticspasms, followed byatonicphaseofup to 10 seconds. 
OTHEREPISODES 
Cataplexy Asudden decrement in muscletoneand loss ofdeep tendon reflexes, 
leadingto muscleweakness, paralysis, orpostural collapse. Cataplexy
usuallyis precipitated byan outburst ofemotional expression—notably
laughter, anger, orstartle. It is oneofthetetrad ofsymptoms of
narcolepsy. Duringcataplexy, respiration and voluntaryeyemovements 
arenot compromised. Consciousness is preserved. 
PNES (Psychogenic
non-epilepticseizure)
Paroxysmal events that mimic(orareconfused with)epilepticseizures, 
but which do not result from epilepticactivity;  theylack theEEGictal 
findings duringtheictus 
Syncope Episodewith loss ofconsciousness and muscletonethat is abrupt in 
onset, ofshort duration and followed byrapid recovery; it occurs in 
responseto transient impairment ofcerebral perfusion. Typical 
prodromal symptoms often herald onset ofsyncopeand postictal 
symptoms areminimal. Syncopal convulsions resultingfrom cerebral 
anoxiaarecommon but arenot aform ofepilepsy, norarethereany
accompanyingEEGictal discharges. 
SLEEPRELATEDEVENTS 
Benign sleep 
myoclonus:
Adistinctivedisorderofsleep characterized bya)neonatal onset, b)
rhythmicmyoclonicjerks onlyduringsleep and c)abrupt and consistent 
cessation with arousal, d) absenceofconcomitant electrographic
changes suggestiveofseizures, and e)good outcome. 
Confusional awakening Episodes ofnon epileptic natureincluded in NREM parasomnias, 
characterized bysudden arousal and complex behaviorbut without full 
alertness, usuallylastingafewminutes and occurringalmost in all 
children at least occasionally. Amnesiaoftheepisodeis therule. 
PLMS (PeriodicLimb 
Movementin Sleep)
Episodes characterized bybrief(0.5-to 5.0-second)lower-extremity
movements duringsleep, which typicallyoccurat 20-to 40-second 
intervals, most commonlyduringthefirst 3 hours ofsleep. Theaffected 
individual is usuallynot awareofthemovements orofthetransient 
partial arousals.  
RBD(REMSleep 
Behavioral Disorder)
Episodes characterized by: a)presenceofREM sleep without atonia
(RSWA)on polysomnography(PSG); b) presenceofat least 1 ofthe
followingconditions -(1)Sleep-related behaviors, byhistory, that have
been injurious, potentiallyinjurious, ordisruptive(example: dream 
enactment behavior); (2)abnormal REM sleep behaviordocumented 
duringPSGmonitoring; (3)absenceofepileptiform activityon 
electroencephalogram (EEG)duringREM sleep (unless RBDcan be
clearlydistinguished from anyconcurrent REM sleep-related seizure
disorder); (4)sleep disordernot betterexplained byanothersleep 
disorder, amedical orneurologicdisorder, amental disorder, medication 
use, orasubstanceusedisorder. 
Sleep-walking Episodes characterized byambulation duringsleep; thepatient is 
difficult to arouseduringan episode, and is usuallyamnesicfollowing
theepisode. Episodes usuallyoccurin thefirst third ofthenight during
slowwavesleep. Polysomnographicrecordings demonstrate2 
abnormalities duringthefirst sleep cycle: frequent, brief, nonbehavioral 
EEG-defined arousals priorto thesomnambulisticepisodeand 
abnormallylowδ(0.75-2.0 Hz)EEGpoweron spectral analysis, 
correlatingwith high-voltage“hypersynchronicδ” waves lasting10 to 
15 s occurringjust priorto themovement. This is followed bystageI
NREM sleep, and thereis no evidenceofcompleteawakening. 
PAEDIATRICEVENTS 
Hyperekplexia Disordercharacterized byexaggerated startleresponseand hypertonicity
that mayoccurduringthefirst yearoflifeand in severecases duringthe
neonatal period. Children usuallypresent with marked irritabilityand 
recurrent startles in responseto handlingand sounds. Severelyaffected 
infants can haveseverejerks and stiffening, sometimes with breath-
holdingspells. 
Jactatio capitis 
nocturna 
 
Relativelycommon in normal children at thetimeofgoingto bed, 
especiallyduringthefirst yearoflife, therhythmic head movements 
persist duringsleep. Usually, thesephenomenadisappearbefore3 years  ofage. 
 
Paroxysmal motor
event
Paroxysmal phenomenaduringneonatal orchildhood periods 
characterized byrecurrent motororbehavioural signs orsymptoms that 
must bedistinguishes from epilepticdisorders. 
Pavornocturnus Nocturnal episodes characterized byageofonset ofless than fiveyears 
(mean age18 months, with peak prevalenceat fiveto seven years), 
appearanceofsigns ofpanictwo hours afterfallingasleep with crying, 
screams, afearful expression, inabilityto recognizeotherpeople
includingparents (foraduration of5-15 minutes), amnesiaupon 
awakening.  Pavornocturnus occurs in patients almost everynight for
months oryears (but thefrequencyis highlyvariableand maybeas low
as onceamonth)and is likelyto disappearspontaneouslyat theageof
six to eight years. 
Stereotypical 
behaviour:
Repetitivemotorbehaviorin children, typicallyrhythmicand persistent; 
usuallynot paroxysmal and rarelysuggest epilepsy. Theyincludehead-
banging, head-rolling, jactatio capitis nocturna, bodyrocking, buccal or
lingual movements, hand flappingand related mannerisms, repetitive
hand-waving(to self-inducephotosensitiveseizures). 
 
 
 
ICTAL ANDPOSTICTAL EEG PATTERNS
Term Definition 
Burst-suppression 
pattern 
Pattern characterized byburst ofthetaand/ordeltawaves, at times 
intermixed with fasterwaves, and interveningperiods oflowamplitude
(below20µV). 
DC shift Shift ofnegativepolarityofthedirect current recordings, during
seizures. 
Disappearanceof
ongoingactivity
DisappearanceoftheEEGactivitythat preceded theictal event, but still 
someremnants ofbackground activity(thus not enough to nameit 
electrodecremental change)
Electrodecremental Sudden desynchronization ofelectrical activity.    change
Fast spikeactivity Aburst consistingofasequenceofspikes. Duration >1 s. Frequencyat 
least in thealpharange. 
Flattening(postictal) Postictal, transitorysuppression ofEEGactivity. 
Increasein theinterictal 
epileptiform discharges 
(postictal)
 
Postictal phenomenon: transitoryincreasein theincidenceoftheinter-
ictal epileptiform discharges. However, thelocalisation and the
morphologyis unchanged. 
Irregulardelta/ theta
activity
EEGactivityconsistingofrepetitivewaves ofinconsistent wave-
duration but in thedeltaand/orthetarange(>125 ms). 
Low-voltagefast 
activity
Refers to thefast, and often recruitingactivitywhich can berecorded at 
theonset ofan ictal discharge, particularlyin invasiveEEGrecordingof
aseizure. 
Obscured byartefacts Theinterpretation oftheictal EEGis not possibledueto artefacts 
No demonstrableictal 
EEGchange
Lack ofchangein theEEGduringtheclinical event. 
Periodicepiletiform 
discharges 
Epileptiform dischages (forexamplespikes, sharp-waves)that repeat at 
approximatelyconstant period; thereis areturn to thebackground 
activity(not necessarilythenormal background)between thesuccessive
discharges. 
Polysharp-waves Asequenceoftwo ormoresharp-waves. 
Polyspikes Asequenceoftwo ormorespikes. Duration <1 s. 
Polyspike-and-slow-
wavecomplexes 
Asequenceoftwo ormorespikes associated with oneormoreslow
waves. 
Rhythmicactivity EEGactivityconsistingofasequenceofwaves ofapproximately
constant period. 
Sharp-and-slow-wave
complexes 
Asequenceofasharp waveand aslowwave. 
Slowing(postictal) Atransitorypostictal phenomenon: waves oflongerduration (and 
usuallyhigheramplitude)than ofthebackground activity. 
Spike-and-slow-wave
complexes 
Apattern consistingofaspikefollowed byaslow wave.  
 
NAMESOFICTAL CLINICAL FINDINGS
Names Definitions 
ELEMENTARYMOTOR
Tonic Asustained increasein musclecontraction lastingafew
seconds to minutes. 
Dystonic Sustained contractions of both agonist and antagonist muscles 
producingathetoid ortwistingmovements, which, when 
prolonged, mayproduceabnormal postures 
Epilepticspasm Asudden flexion, extension, ormixed extension–flexion of
predominantlyproximal and truncal muscles that is usually
moresustained than amyoclonicmovement but not so 
sustained as atonicseizure(i.e., ∼1 s). Limited forms may
occur: grimacing, head nodding. Frequent occurrencein 
clusters. 
Postural Adoption ofaposturethat maybebilaterallysymmetricor
asymmetric(as in a“fencingposture”)
Versive Asustained, forced conjugateocular, cephalic, and/ortruncal 
rotation orlateral deviation from themidline
Myoclonic Characterized bymyoclonus.  
MYOCLONUS : sudden, brief(<100 ms)involuntarysingleor 
multiplecontraction(s)of muscles(s)ormusclegroups of
variable
topography(axial, proximal limb, distal)
Clonic Myoclonus that is regularly repetitive, involves the same 
muscle groups, at a frequency of ∼2–3 c/s, and is prolonged. 
Synonym: rhythmicmyoclonus 
Jacksonian march Term indicatingspread ofclonicmovements through 
contiguous bodyparts unilaterally
Negativemyoclonic Characterized bynegativemyoclonus. 
NEGATIVEMYOCLONUS: interruption oftonicmuscular
activityfor<500 ms without evidenceofprecedingmyoclonia. Tonic-clonic Asequenceconsistingof atonicfollowed byaclonicphase. 
Variants such as clonic–tonic–clonicmaybeseen. 
Generalized tonic-clonic
seizure(Formerly“Grand 
Mal”Seizure)
 Bilateral symmetrictoniccontraction and then bilateral clonic
contractions ofsomaticmuscles, usuallyassociated with 
autonomicphenomena. 
- Figureoffour:  
extended elbow: left/right  
Asymmetryoflimb postureduringthetonicphaseofaGTC: 
onearm is rigidlyextended at theelbow(often with thefist 
clenched tightlyand flexed at thewrist), whereas theopposite
arm is flexed at theelbow. 
Atonic Sudden loss ordiminution ofmuscletonewithout apparent 
precedingmyoclonicortonicevent lasting ≥ 1 to 2 s, 
involvinghead, trunk, jaw, orlimb musculature. 
Astatic Loss oferect posturethat results from an atonic, myoclonic, or
tonicmechanism. Synonym: drop attack. 
AUTOMATISMS 
Dacrystic Bursts ofcrying. 
Dysphasic Impaired communication involvinglanguagewithout 
dysfunction ofrelevant primarymotororsensorypathways, 
manifested as impaired comprehension, anomia, paraphasic
errors, oracombination ofthese. 
Dyspraxic Inabilityto perform learned movements spontaneouslyoron 
command orimitation despiteintact relevant motorand 
sensorysystems and adequatecomprehension and cooperation 
Gelastic Bursts oflaughterorgiggling, usuallywithout an appropriate
affectivetone. 
Gestural Semipurposive, asynchronous hand movements. Often 
unilateral. 
Hyperkinetic     1. Involves predominantlyproximal limb oraxial muscles 
producingirregularsequential ballisticmovements, such as 
pedaling, pelvicthrusting, thrashing, rockingmovements. 
    2. Increasein rateofongoingmovements orinappropriately
rapid performanceofamovement. 
Hypokinetic Adecreasein amplitudeand/orrateorarrest ofongoingmotoractivity. 
Manual orpedal 1. Indicates principallydistal components, bilateral or
unilateral.  
 
2. Fumbling, tapping, manipulatingmovements. 
Mimetic Facial expression suggestingan emotional state, often fear. 
Oroalimentary Lip smacking, lip pursing, chewing, licking, tooth grinding, or
swallowing. 
Vocal Single or repetitive utterances consisting of sounds such as
grunts orshrieks. 
Verbal Singleorrepetitiveutterances consistingofwords, phrases, or
briefsentences. 
With preserved responsiveness With preserved abilityto carryout simplecommands orwilled 
movement. 
AUTONOMIC  
Cardiovascular Modifications ofheart rate(tachycardia, bradycardia), cardiac
arrhythmias (such as sinus arrhythmia, sinus arrest, 
supraventriculartachycardia, atrial prematuredepolarizations, 
ventricularprematuredepolarizations, atrio-ventricularblock, 
bundlebranch block, atrioventricularnodal escape rhythm, 
asystole) 
Gastrointestinal Nausea, eructation, vomiting, retching, abdominal sensations, 
abdominal pain, flatulence, spitting, diarrhoea
Genital Sexual auras (eroticthoughts and feelings, sexual arousal and 
orgasm). 
Genital auras (unpleasant, sometimes painful, frighteningor
emotionallyneutral somatosensorysensations in thegenitals 
that can beaccompanied byictal orgasm).  
Sexual automatisms (hypermotormovements consistingof
writhing, thrusting, rhythmicmovements ofthepelvis, arms 
and legs, sometimes associated with pickingand rhythmic
manipulation ofthegroin orgenitalia, exhibitionism and 
masturbation). Hypersalivation Increasein production ofsalivaleadingto uncontrollable
drooling
Pupillary Mydriasis, miosis (eitherbilateral orunilateral)
Respiratory/apnoeic subjectiveshortness ofbreath, hyperventilation, stridor, 
coughing, choking, apnea, oxygen desaturation, neurogenic
pulmonaryedema
Sudomotor Sweatingand piloerection (maybeaccompanied byfeelings of
warmth, cold and pain)
Thermoregulatory Hyperthermia, fever
Urinaryincontinence urinaryurge(intenseurinaryurgeat thebeginning ofseizures),  
urinaryincontinence, ictal urination (raresymptom ofpartial 
seizures without loss ofconsciousness)  
Vasomotor
 
Flushingorpallor(maybeaccompanied byfeelings of warmth, 
cold and pain). 
MOTOR/BEHAVIOURAL 
ARREST 
Interruption ofongoingmotoractivityorofongoing 
behaviours with fixed gaze, without movement ofthehead or
trunk (oro-alimentaryand hand automatisms maycontinue)
DYSCOGNITIVE Theterm describes events in which (1)disturbanceof
cognition is thepredominant ormost apparent feature, and (2a)
two ormoreofthefollowingcomponents areinvolved, or(2b)
involvement ofsuch components remains undetermined. 
Otherwise, usethemorespecificterm (e.g., “mnemonic
experiential seizure”or“hallucinatoryexperiential seizure”). 
Components ofcognition: 
• perception: symbolicconception ofsensoryinformation 
• attention: appropriateselection ofaprincipal perception 
ortask 
• emotion: appropriateaffectivesignificanceofaperception 
• memory: abilityto storeand retrievepercepts or 
concepts 
• executivefunction: anticipation, selection, monitoring
ofconsequences, and initiation ofmotoractivity
includingpraxis, speech 
SENSORY
Auditory Buzzing, drummingsounds orsingletones. 
Autonomic Asensation consistent with involvement oftheautonomic
nervous system, includingcardiovascular, gastrointestinal, sudomotor, vasomotor, and thermoregulatoryfunctions.  (Thus 
“autonomicaura”; cf. “autonomicevents”3.0). 
Headache Headacheoccurringin closetemporal proximityto theseizure
oras thesoleseizuremanifestation 
Epigastric Abdominal discomfort includingnausea, emptiness, tightness, 
churning, butterflies, malaise, pain, and hunger; sensation may
riseto chest orthroat. Somephenomenamayreflect ictal 
autonomicdysfunction. 
Gustatory Tastesensations includingacidic, bitter, salty, sweet, or
metallic. 
Painful Peripheral (lateralized/bilateral), cephalic, abdominal 
Somatosensory Tingling, numbness, electric-shock sensation, senseof
movement ordesireto move. 
Visual Flashingorflickeringlights, spots, simplepatterns, scotomata, 
oramaurosis. 
EXPERIENTIAL 
Affective/emotional Components includefear, depression, joy, and (rarely)anger. 
Hallucinatory Compositeperceptions without correspondingexternal stimuli 
involvingvisual, auditory, somatosensory, olfactory, and/or
gustatoryphenomena. Example: “hearing”and “seeing”people
talking. 
Illusory An alteration ofactual percepts involvingthevisual, auditory, 
somatosensory, olfactory, orgustatorysystems. 
Mnemonic:  
 
Components that reflect ictal dysmnesiasuch as feelings of
familiarity(deja`-vu)and unfamiliarity(jamais-vu). 
 
 
NAMESOFPOSTICTAL CLINICAL FINDINGS
Names Definitions 
Anterogradeamnesia Impaired abilityto remembernewmaterial 
Aphasia/dysphasia Impaired communication involvinglanguagewithout dysfunction ofrelevant primarymotororsensorypathways, manifested as 
impaired comprehension, anomia, paraphasicerrors, ora
combination ofthese. 
Behavioural changes Occurringimmediatelyafteraseizure. Theyincludepsychosis, 
hypomania, obsessive-compulsivebehaviour. 
Dysphoria Depression, irritability, euphoricmood, fear, anxiety. 
Headache Headachewith features oftension-typeormigraineheadachethat 
develops within 3 h followingtheseizureand resolves within 72 h 
aftertheseizure. 
Hemianopia Postictal visual loss in a hemi-field. See also:Todd’s palsy. 
Impaired cognition Decreased cognitiveperformanceinvolvingoneormoreof
perception, attention, emotion, memory, execution, praxis, speech 
Nosewiping: 
left/right sideofthe
nosewipinghand 
Nosewipingusuallywithin 60 seconds ofseizureoffset, usually 
with thehand ipsilateral to theseizureonset.  
Paresis (Todd’s palsy) Anyunilateral postictal dysfunction relatingto motor, language, 
sensory, and/orintegrativefunctions. 
Postictal sleep Invincibleneed to sleep afteraseizure. 
Quick recoveryof 
consciousness 
Quick recoveryof awareness and responsiveness. 
Retrogradeamnesia Impaired abilityto recall previouslyremembered material. 
Unconscious Unawareness and unresponsiveness 
Unilateral motorphenomena Unilateral motorphenomena, otherthen specified above, 
occurringin thepostictal phase.  
 
