# Supplementary material for: Standardized Computer-based Organized Reporting of EEG: SCORE
Source: Epilepsia. 2013 Mar 18;54(6):1112–24. doi: 10.1111/epi.12135 (PMC3759702; doi:10.1111/epi.12135)
Supplement: Supplementary file 14 [file epi0054-1112-SD14.txt]

Physiologicpatterns 
 
Term Definition 
Alphaactivity Rhythmicactivityinthealphafrequencyrange(8-13Hz),considerednormal,but not apart 
ofthebackgroundactivity/ posteriordominant rhythm.
Arousal pattern
inchildren
Prolonged,markedhighvoltage4-6/s activityinall leads withsomeintermixedslower
frequencies,inchildren. 
Betaactivity Rhythmicactivityinthebetafrequencyrange(14-40Hz),considerednormal,but not apart 
ofthebackgroundactivity. 
Deltaactivity Rhythmicactivityinthedeltafrequencyrange(under4Hz),considerednormal,but not a
part ofthebackgroundactivity.
Diffuseslowing
inducedby
hyperventilation
Bilateral,diffuseslowingduringhyperventilation.Recordedin70%ofnormal children(3-5
years)andless then10%ofadults.Usuallyappear intheposteriorregions andspread
forwardinyoungeragegroup,whereas theytendtoappearinthefrontal regions andspread
backwardintheolderagegroup.
Fast alpha
variant rhythm 
Characteristicrhythm at 14-20Hz,detectedmost prominentlyovertheposteriorregions of
thehead.Mayalternateorbeintermixedwithalpharhythm.Blockedorattenuatedby
attention,especiallyvisual,andmental effort 
Frontal arousal 
rhythm 
Prolonged(upto20s)rhythmical sharporspikyactivityoverthefrontal areas (maximum 
overthefrontal midline)seenat arousal from sleepinchildrenwithminimal cerebral 
dysfunction.
Kcomplex Aburst ofsomewhat variableappearance,consistingmost commonlyofahighvoltage
negativeslowwavefollowedbyasmallerpositive slowwavefrequentlyassociatedwithasleepspindle.Duration> 0.5s.Amplitudeis generallymaximal inthefrontal vertex.K
complexes occurduringnon-REM sleep,apparentlyspontaneously,orinresponsetosudden
sensory/ auditorystimuli,andarenot specificforanyindividual sensorymodality.
Lambdawave Diphasicsharptransient occurringoveroccipital regions oftheheadofwakingsubjects 
duringvisual exploration.Themaincomponent is positiverelativetootherareas.Time-
lockedtosaccadiceye movement.Amplitudevaries but is generallybelow50µV.
Photicdriving
(photic
following)
 
Physiologicresponseconsistingofrhythmicactivityelicitedovertheposteriorregions ofthe
headbyrepetitivephoticstimulationat frequencies ofabout 5-30Hz.Comments: term 
shouldbelimitedtoactivitytime-lockedtothestimulus andoffrequencyidentical or
harmonicallyrelatedtothestimulus frequency.Photicdrivingshouldbedistinguishedfrom 
thevisual evokedpotentials elicitedbyisolatedflashes oflight orflashes repeatedat very
lowfrequency.
Photomyogenic
response
Aresponsetointermittent photicstimulationcharacterizedbytheappearanceintherecordof
brief,repetitivemuscular artifacts (spikes)overtheanteriorregions ofthehead.Theseoften
increasegraduallyinamplitudeas stimuli arecontinuedandceasepromptlywhenthe
stimulus is withdrawn.Comment: this responseis frequentlyassociatedwithflutterofthe
eyelids andvertical oscillations oftheeyeballs andsometimes withdiscretejerkingmostly
involvingthemusculatureofthefaceandhead.(Preferredtosynonym: photomyoclonic
response).
Positiveoccipital 
sharptransient of
sleep
Sharptransient maximal overtheoccipital regions,positiverelativetootherareas,
apparentlyoccurringspontaneouslyduringsleep.Maybesingleorrepetitive.Amplitude
varies but is generallybellow50µV.Posteriorslow
waves inyouth
Waves inthedeltaandthetarange,ofvariableform,lasting0.35to0.5s or longerwithout 
anyconsistent periodicity, foundintherangeof6-12years (occasionallyseeninyoung
adults).Alphawaves arealmost always intermingledorsuperimposed.Reactivesimilarto
alphaactivity. 
Saw-toothwaves Vertex negative2-5Hz waves occurringinseries duringREM sleep
Saw-toothed
bursts 
Temporal sharptransients inpreterm infants occurringinburst of3-8sharp, rhythmicwaves 
at 4-8Hz,oftenwithhighvoltage(100-200µV).Synonym: prematuretemporal theta.
Sleepspindles Burst at 11-15Hz but mostlyat 12-14Hz generallydiffusebut ofhighervoltageoverthe
central regions ofthehead,occurringduringsleep.Amplitudevaries but is mostlybelow50
µVintheadult.
Slowalpha
variant rhythms 
Characteristicrhythms mostlyat 4-5Hz,recordedmost prominentlyovertheposterior
regions ofthehead.Generallyalternate,orareintermixed,withalpharhythm towhichthey
oftenareharmonicallyrelated.Amplitudevaries but is frequentlycloseto50µV.Blockedor
attenuatedbyattention,especiallyvisual,andmental effort.Comment: slowalphavariant 
rhythms shouldbedistinguishedfrom posteriorslowwaves characteristicofchildrenand
adolescents andoccasionallyseeninyoungadults.
Thetaactivity Activityinthethetafrequencyrange,considerednormal fortheage,takingintoaccount 
amplitudeanddistributiontoo.
Vertex sharp
transient 
Sharppotential,maximalat thevertex,negativerelativetootherareas,apparentlyoccurring
spontaneouslyduringsleeporinresponsetoasensorystimulus duringsleeporwakefulness.
Maybesingleorrepetitive.Amplitudevaries but rarelyexceeds 250µV.Abbreviation: V
wave.Synonym: vertex sharpwave. 
 
Patterns of uncertain significance
Term Definition 
Benign
epileptiform 
transients of
sleep(BETS)
Small sharpspikes (SSS)ofveryshort durationandlowamplitude,oftenfollowedbya
small thetawave,occurringinthetemporal regions duringdrowsiness andlight sleep.They
occurononeorbothsides (oftenasynchronously). Themainnegativeandpositive
components areofabout equallyspikycharacter.Rarelyseeninchildren,theyareseenmost 
ofteninadults andtheelderly.Twothirds ofthepatients haveahistoryofepilepticseizures.
Breachrhythm Rhythmical activityrecordedovercranial bonedefects.Usuallyit is inthe6to11/secrange,
does not respondtomovements.
Fourteen-and6-
Hz positiveburst 
Burst ofarch-shapedwaves at 13-17Hz and/or5-7-Hz but most commonlyat 14andor6
Hz seengenerallyovertheposteriortemporal andadjacent areas ofoneorbothsides ofthe
headduringsleep.Thesharppeaks ofits component waves arepositivewithrespect toother
regions.Amplitudevaries but is generallybelow75µV.Comments: (1)best demonstrated
byreferential recordingusingcontralateral earlobe orotherremote,referenceelectrodes.(2)
This patternhas noestablishedclinical significance.
Needle–like
occipital spikes 
oftheblind
Spikedischarges ofaparticularlyfast andneedle-likecharacterdevelopovertheoccipital 
regioninmost congenitallyblindchildren.
Completelydisappearduringchildhoodoradolescence.
Rhythmic
temporal theta
burst of
Characteristicburst of4-7Hz waves frequentlynotchedbyfasterwaves,occurringoverthe
temporal regions oftheheadduringdrowsiness.Synonym: psychomotorvariant pattern.
Comment: this is apatternofdrowsiness that is of noclinical significance. drowsiness 
(RTTD)
Rudimentary
spikewave
complex 
Synonym: Pseudopetit mal discharge
Paroxysmal dischargethat consists ofgeneralizedornearlygeneralizedhighvoltage3to
4/secwaves `withpoorlydevelopedspikeinthepositivetroughbetweentheslowwaves,
occurringindrowsiness only.It is foundonlyininfancyandearlychildhoodwhenmarked
hypnagogicrhythmical thetaactivityis paramount inthedrowsystate.
Six Hz spikeand
slowwave
Spikeandslowwavecomplexes at 4-7Hz,but mostlyat 6Hz occurringgenerallyinbrief
bursts bilaterallyandsynchronously,symmetricallyorasymmetrically,andeitherconfined
tooroflargeramplitudeovertheposteriororanteriorregions ofthehead.Thespikehas a
strongpositivecomponent.Amplitudevaries but is generallysmallerthanthat ofspike-and-
slow-wavecomplexes repeatingat slowerrates.Comment: this patternshouldbe
distinguishedfrom epileptiform discharges.Synonym: waveandspikephantom.
Slowfused
transient 
Aposteriorslow-waveprecededbyasharp-contouredpotential that blends togetherwiththe
ensuingslowwave,inchildren.
Subclinical 
rhythmicEEG
dischargeof
adults (SREDA)
Arhythmicpatternseenintheadult agegroup,mainlyinthewakingstateordrowsiness.It 
consists ofamixtureoffrequencies,oftenpredominant inthethetarange.Theonset maybe
fairlyabrupt withwidespreadsharprhythmical thetaandoccasionallywithdeltaactivity.As 
tothespatial distribution,amaximum ofthis dischargeis usuallyfoundoverthe
centroparietal regionand especiallyoverthevertex.It mayresembleaseizuredischargebut 
is not accompaniedbyanyclinical signs orsymptoms.
Temporal Focal thetaand/ordeltaactivityoverthetemporal regions,especiallytheleft,inpersons overslowingin
elderlysubjects 
theageof60.Amplitudes arelow/ similartothebackgroundactivity.Comment: focal 
temporal thetawas found in20%ofpeoplebetweentheages of40-59years,and40%of
peoplebetween60and79years.Onethirdofpeopleolderthan60years hadfocal temporal 
deltaactivity.
Wicket spikes Spike-likemonophasicnegativesinglewaves ortrains ofwaves occurringoverthetemporal 
regions duringdrowsiness that haveanarcuateormu-likeappearance.Thesearemainlyseen
inolderindividuals andrepresent abenignvariant that is oflittleclinical significance.
 
