# Supplementary material for: Standardized Computer-based Organized Reporting of EEG: SCORE
Source: Epilepsia. 2013 Mar 18;54(6):1112–24. doi: 10.1111/epi.12135 (PMC3759702; doi:10.1111/epi.12135)
Supplement: Supplementary file 15 [file epi0054-1112-SD15.txt]

 
ARTEFACTS 
 
Term Definition 
50-60Hz artifact 
Monomorphicwaveform dueto50or60Hz A/C powersupply.
ECG Far-fieldpotential generatedintheheart.Thevoltageandapparent surfaceoftheartifact varyfrom 
derivationtoderivationand,consequently,from montagetomontage.The artifact is observedbest in
referential montages usingearlobeelectrodes A1andA2.ECGartifact is recognizedeasilybyits 
rhythmicity/regularityandcoincidencewiththeECGtracing.
ECGbyproxy ECGfrom parent orcarer
Electrodepops 
Arebriefdischarges with averysteepupslopeand shallowfall that occurin all leads whichinclude
that electrode
EMG
Myogenicpotentials arethemost commonartifacts.Frontalis andtemporalis muscles (ex..: clenching
ofjawmuscles)arecommoncauses.Generally,thepotentials generatedinthemuscles areofshorter
durationthanthosegeneratedinthebrain.Thefrequencycomponents areusuallybeyond30-50Hz,
andthebursts arearrhythmic.
Eyeblinks 
Fp1/Fp2becomeelectropositivewitheyeclosurebecausethecorneais positivelychargedcausinga
negativedeflectioninFp1/Fp2.Iftheeyeblinkis unilateral,considerprostheticeye.If it is inF8
ratherthanFp2thentheelectrodes arepluggedinwrong.
Eyemovements: 
horizontal 
Thereis anupwarddeflectionintheFp2-F8derivation,whentheeyes movetotheright side.Inthis 
caseF8becomes morepositiveandtherefore.Whentheeyes movetotheleft,F7becomes more
positiveandthereis anupwarddeflectionintheFp1-F7derivation.
Eyemovements: 
vertical 
TheEEGshows positivepotentials (50–100µV)withbifrontal distribution,maximum at Fp1and
Fp2,whentheeyeball rotatedupward.Thedownwardrotationoftheeyeball was associatedwiththe
negativedeflection.Thetimecourseofthedeflections was similartothetimecourseoftheeyeball 
movement.
Induction
artefacts 
Artefacts (usuallyofhighfrequency)inducedbynearbyequipment (likeintheintensivecareunit). 
Sloweye
Slow,rollingeye-movements,seenduringdrowsiness.movements 
(drowsiness)
Glossokinetic
artifact 
 
Thetonguefunctions as adipole,withthetipnegativewithrespect tothebase.Theartifact produced
bythetonguehas abroadpotential fieldthat drops from frontal tooccipital areas,althoughit is less 
steepthanthat producedbyeye movement artifacts.Theamplitudeofthepotentials is greater
inferiorlythaninparasagittal regions; thefrequencyis variablebut usuallyinthedeltarange.
Chewingandsuckingcanproducesimilarartifacts.
Movement 
artifact 
Largeamplitudeartifact,withirregularmorphology(usuallyresemblingaslow-waveorawavewith 
complex morphology) seeninoneorseveral channels,duetomovement.If thecausingmovement is 
repetitive,theartifact might resemblearhythmicEEGactivity.
Photomyogenic
response
(orbitofrontal 
photomyoclonus)
Aresponsetointermittent photicstimulationcharacterizedbytheappearanceintherecordofbrief,
repetitivemuscularartifacts (spikes)overtheanteriorregions ofthehead.Theseoftenincrease
graduallyinamplitudeas stimuli arecontinuedandceasepromptlywhenthestimulus is withdrawn.
Comment: this responseis frequentlyassociatedwithflutteroftheeyelids andvertical oscillations of 
theeyeballs andsometimes withdiscretejerkingmost involvingthemusculatureofthefaceandhead.
Acerebral component offrontal originmayalsobepresent.
Pulseartifact  Occurs whenanEEGelectrodeis placedoverapulsatingvessel.Thepulsationcancauseslowwaves that maysimulateEEGactivity.Adirect relationshipexists betweenECGandthepulsewaves (200-
300milliseconddelayafterECGequals QRS complex).
Respiration
artifacts 
 
Respirationcanproduce2kinds ofartifacts.Onetypeis intheform ofslowandrhythmicactivity,
synchronous withthebodymovements ofrespirationandmechanicallyaffectingtheimpedanceof
(usually)oneelectrode.Theothertypecanbesloworsharpwaves that occursynchronouslywith
inhalationorexhalationandinvolvethoseelectrodes onwhichthepatient is lying.
Rockingor
pattingartefact 
Quasi-rhythmical artefacts inrecordings from infants causedbyrocking/ patting
Salt bridge
artifact 
Typicallyoccurs in1channel whichmayappearisoelectric.Onlyseeninbipolarmontage.
Sweat artifact 
Is alowamplitudeundulatingwaveform that is usually>2seconds andmayappeartobeanunstable
baseline. 
