# Supplementary material for: Standardized Computer-based Organized Reporting of EEG: SCORE
Source: Epilepsia. 2013 Mar 18;54(6):1112–24. doi: 10.1111/epi.12135 (PMC3759702; doi:10.1111/epi.12135)
Supplement: Supplementary file 16 [file epi0054-1112-SD16.txt]

Specificfeatures of theneonatal EEG
 
Term Definition 
Active Behavioural stagefor<30 weeks, that describes activebehaviour. No 
differentiation on EEG. 
Activesleep Behavioural stagefor>30 weeks, that describes activesleep with rapid eye 
movement 
Alpha Rhythm with frequencyfrom 8 to 13 Hz. 
Beta Rhythm with frequencyfrom 13 to 40 Hz. 
Continuous 
tracing
(Tracécontinu)Physiological forgestational agefeatures; continuous EEG
activitywith minimal amplitudeof25 µV, lastingat least 1 min. Continuityis 
present in activein preterm babies ≥28—29 weeks gestational ageand in both 
sleep states in normal full-term babies (≥39 weeks gestational age). 
Deltabrushes Consist ofhigh-amplitudeslowwaves (0.3–1.5 Hz, 50–300 µV)with 
superimposed bursts offast activity(>8 Hz). Theyarefirst observed around 
conceptual ageof2 weeks, haveapeak incidenceat around 32 weeks, with 
progressivediminution between 34 and 37 weeks. At first deltabrushes are 
diffuse, then predominant overthetemporal and occipital region and are
always occipital in theterm neonate. 
Discontinuous 
tracing
-with 
physiological 
bursts 
(Tracédiscontinu)Characterised bymixed frequencyhigh-voltagebursts 
separated byperiods ofverylow-voltagebackground (25 µV). Thecumulative
duration ofinterburst intervals corresponds to at least 50%ofa1 min analysis 
period. Reactivityand liabilityis present accordingto CAofthebaby. 
TheEEGactivityin thebursts is considered normal forage.  
Normal in preterm infants. 
Discontinuous 
tracing: 
-with non-
physiological 
bursts 
Discontinuous tracingcharacterised bymixed frequencyhigh-voltagebursts 
separated byperiods ofverylow-voltagebackground. Thecumulativeduration 
ofinterburst intervals corresponds to at least 50%ofa1 min analysis period. It 
mayormaynot bereactiveto external stimuli. 
TheEEGactivityin thebursts is considered abnormal forage.  
Electrocerebral 
inactivity
Absenceofcortical electricactivity. 
Frontal sharp 
transients 
Diphasicsharp waves in thefrontal areawith avoltageof50–200 µVand a 
duration of0.5–0.75 s and appearat about conceptual ageof35 weeks. They
can beunilateral orbilateral and mayoccurat random and in variable
frequency. 
Gestational age
at birth 
Thetime(numberofcompleteweeks)elapsed between thefirst dayofthelast 
normal menstrual period and thedayofdelivery. 
Gestational age
at studytime
Gestational agecorrected at thetimeofrecordingtheEEG. It is calculated as: 
gestational ageat birth +chronological (postnatal) ageat thetimeoftheEEG
recording, expressed in weeks. Induced state Behavioural stageinduced bymedication. 
Intermediate Behavioural stage(>30 weeks)between two well defined stages, in which the
parameters aredisconcordant, also called transitional sleep.  
Premature
temporal theta
Briefrhythmicbursts of4–7 Hz, 100–250 µV, sharp thetaactivityin the
temporal regions, sometimes referred to as ‘temporal saw-tooth’, which are 
maximal at CA29 weeks but can beseen less frequentlyup to conceptual age
of32 weeks. 
Quiet  Behavioural stagefor<30 weeks, that describes restingbehaviour. No 
differentiation on EEG. 
Quiet sleep  Behavioural stagefor>30 weeks, that describes sleep without rapid eye 
movements  
Slowanterior
dysrhythmia
Bursts ofmono-orpolyphasicdeltawaves at 1–3 Hz with avoltageof50–100 
mVoverthefrontal region appearat conceptual ageof36–37 weeks in active
sleep. 
STOPs Sharp Thetarhythm on theOccipital areas ofPremature
Rhythm with frequencyfrom 4 to 8 Hz, consistingofsharplycontoured waves, 
in theoccipital areas. 
Suppression-
Burst 
Pattern characterised bybursts ofthetaand/ordeltawaves, at times intermixed 
with fasterwaves, and interveningperiods oflowamplitude(<20 mV). 
Comment: an EEGpattern that indicates eitherseverebrain dysfunction oris 
maybeseen with someanaestheticdrugs at certain levels ofanaesthesia.  It 
shows no liabilityorreactivity, and suggests apooroutcome. It differs from 
discontinuous pattern in preterm infant as it shown littlevariability, no 
reactivityorliabilityand contains no physiological pattern.   
Theta Rhythm with frequencyfrom 4 to 8  Hz. 
Tracéalternant An alternatingpattern ofnon-REM (quiet)sleep seen in term neonates of36 
weeks conceptual ageoforolderwhich can persist up to 3–4 weeks afterbirth 
in full-term neonates. Thepattern is characterised bybursts ofpredominantly
slowwaves (1–3 Hz, 50–100 mV)appearingapproximatelyevery4–5 s, and 
interveningperiods oflow-voltageactivity<50 mV, 4–7 Hz). 
Wakefulness  Behavioural stagefor>30 weeks. 
Activewakefulness characterised byagitation / movement. Quiet wakefulness 
characterised bybright, wideopen eyes, without agitation. 
 
